# Supplementary material for: Consensus, Global Definitions of Whole Grain as a Food Ingredient and of Whole-Grain Foods Presented on Behalf of the Whole Grain Initiative
Source: Nutrients. 2021 Dec 29;14(1):138. doi: 10.3390/nu14010138 (PMC8746580; doi:10.3390/nu14010138)
Supplement: Supplementary file 1 [file nutrients-14-00138-s001.zip]

Archive with 1 entries (1 files):
- nutrients-1509213-supplementary.pdf
